# Supplementary material for: Respiratory Virus Prevalence Across Pre-, During-, and Post-SARS-CoV-2 Pandemic Periods
Source: Viruses. 2025 Jul 25;17(8):1040. doi: 10.3390/v17081040 (PMC12390457; doi:10.3390/v17081040)
Supplement: Supplementary file 1 [file viruses-17-01040-s001.zip › Table S1.xlsx]

## Sheet: Supplementary Table S1
	Supplementary Table S1. Detected respiratory viruses using the multiplex PCR assays reported in the Materials and Methods section of main text.
	Multiplex PCR test	FilmArray RP2.1 Plus (BioFire® Diagnostics)	QIAstat-Dx Respiratory SARS- CoV- 2 Panel (QIAGEN®)
	Respiratory viruses	Adenovirus	Adenovirus
		Coronavirus 229E	Coronavirus 229E
		Coronavirus HKU1	Coronavirus HKU1
		Coronavirus NL63	Coronavirus NL63
		Coronavirus OC43	Coronavirus OC43
		Middle East respiratory syndrome coronavirus (MERS-CoV)	not detected
		Severe acute respiratory syndrome coronavirus 2 (SARS-CoV-2)	Severe acute respiratory syndrome coronavirus 2 (SARS-CoV-2)
		Human metapneumovirus	Human metapneumovirus A/B
		Human rhinovirus/enterovirus	Human rhinovirus/enterovirus
		Influenza A virus	Influenza A virus
		Influenza A virus A/H1	Influenza A virus A/H1
		Influenza A virus A/H3	Influenza A virus A/H3
		Influenza A virus A/H1-2009	Influenza A virus A/H1-2009
		Influenza B virus	Influenza B virus
		Parainfluenza virus 1	Parainfluenza virus 1
		Parainfluenza virus 2	Parainfluenza virus 2
		Parainfluenza virus 3	Parainfluenza virus 3
		Parainfluenza virus 4	Parainfluenza virus 4
		Respiratory syncytial virus	Respiratory syncytial virus A/B
		not detected	Bocavirus
